# Supplementary material for: Natural and Induced Tolerance to Hymenoptera Venom: A Single Mechanism?
Source: Toxins (Basel). 2022 Jun 22;14(7):426. doi: 10.3390/toxins14070426 (PMC9320229; doi:10.3390/toxins14070426)
Supplement: Supplementary file 1 [file toxins-14-00426-s001.zip]

Archive with 1 entries (1 files):
- toxins-1764590-supplementary.pdf
